# Supplementary material for: Update on the current status of onchocerciasis in Côte d’Ivoire following 40 years of intervention: Progress and challenges
Source: PLoS Negl Trop Dis. 2018 Oct 23;12(10):e0006897. doi: 10.1371/journal.pntd.0006897 (PMC6214569; doi:10.1371/journal.pntd.0006897)
Supplement: S2 Table — (XLSX) [file pntd.0006897.s003.xlsx]

## Sheet: S2 Table
S2 Table. Results of onchocerciasis microfilaria prevalence and density by district in Côte d’Ivoire
From 1975 to 1991
Districts	Baseline (1975-1990)				1st evaluation (1991)				Percent reduction		Significance test				Bioclime
											Prev		CMFL
	Examined	Positive	Prev (%)	Median MF intensity (snip/skin)	Examined	Positive	Prev (%)	Median MF intensity (snip/skin)	Prev	CMFL	χ2	P value	U test	P value
Abengourou	3781	1870	49.5 (47.9-51.1)	11.52 (2.44-14.65)	736	56	7.6 (5.8-9.8)	0.47 (0.02-0.91)	84.7	96	441.14	<0.001	2.148	0.032	Forest
Bouaké	879	533	60.6 (57.3-63.9)	10.42 (1.1-34.12)	235	39	16.6 (12.1-22.0)	0.7 (0.54-0.70)	72.6	93.3	143.9	<0.001	2.501	0.012	Pre-Forest
Boundiali	1109	576	51.9 (49.1-54.9)	19.36 (0.79-39.41)	138	3	2.2 (0.5-6.2)	0.11 (0-0.21)	95.8	99.5	NA	<0.001b	2.089	0.037	Savannah
Daoukro	838	179	21.4 (18.6-24.3)	1.69 (0.23-3.14)	448	209	46.7 (42.0-51.2)	4.64a	0	0	88.6	<0.001	1.225	0.221	Pre-Forest
Katiola	645	163	25.3 (22.0-28.8)	0.37 (0.19-34.02)	970	52	5.4 (4.0-7.0)	0.22 (0.01-0.70)	78.7	40.5	133.07	<0.001	1.043	0.300	Pre-Forest
Korhogo	3064	1342	43.8 (42.0-45.6)	9.72 (0.05-44.8)	253	13	5.1 (2.8-8.6)	0.18 (0.01-0.34)	88.4	98.2	144.56	<0.001	2.073	0.038	Savannah
Mankono	1278	310	24.3 (21.9-26.7)	2.25 (0.36-6.85)	321	48	15.0 (11.2-19.3)	1.10 (0.82-1.84)	38.3	51.1	12.8	<0.001	0.447	0.655	Pre-Forest
Séguéla	1660	788	47.5 (45.0-50.0)	7.70 (0.69-35.57)	446	73	16.4 (13.1-20.1)	0.82 (0.24-1.40)	65.5	89.4	140.7	<0.001	2.008	0.045	Pre-Forest
Overall	13254	5761	43.5 (42.6-44.3)	9.24 (0.05-44.8)	3547	493	13.9 (12.8-15.1)	0.44 (0-4.64)	68.1	95.2	1000	<0.001	5.280	<0.001
a. 1 village per district not allowing range
b. Fischer exact test apply
NA. Not Applicable
Prev. Prevalence
From 1975 to 2016
Districts	Baseline (1975-1991)				2nd evaluation (1992-2002)				Percent reduction		Significance test				3rd evaluation (2007-2016)				Percent reduction		Significance test				Bioclime
											Prev		CMFL								Prev		CMFL
	Examined	Positive	Prev (%)	Median MF intensity (snip/skin)	Examined	Positive	Prev (%)	Median MF intensity (snip/skin)	Prev	CMFL	χ2	P value	U	P value	Examined	Positive	Prev (%)	Median MF intensity (snip/skin)	Prev	CMFL	χ2	Pvalue	U	Pvalue
Adzopé	207	176	85.0 (79.4-89.6)	15.09a	165	15	9.1 (5.2-14.6)	0.18	89.3	98.8	212	<0.001	1.000	0.3173	142	0	0.0 (0.0-2.6)	0a	100	100	NA	<0.001b	1.00	0.317	Forest
Oumé	1430	1022	71.5 (69.1-73.8)	36.8 (7.96-118.05)	1846	103	5.6 (4.6-6.7)	0.04 (0-3.18)	92.2	99.9	1600	<0.001	3.337	0.001	119	1	0.8 (0.0-4.6)	0a	98.8	100	NA	0.019b	1.528	0.127	Forest
Agboville	154	108	70.1 ( 62.2-77.2)	18.46a	NA	NA	NA	NA	NA	100	NA	NA	NA	NA	1161	12	1.0 (0.5-1.8)	0.02 (0-0.13)	98.5	99.9	783	<0.001	1.565	0.118	Forest
Touba	1755	1171	66.7 (64.5-68.9)	31.21 (5.35-67.98)	1163	32	2.8 (1.9-3.9)	0.03 (0-0.88)	95.9	99.9	1200	<0.001	4.337	<0.001	1709	89	5.2 (4.2-6.4)	0.31 (0.17-4.01)	92.2	99.0	10.4	0.001	4.590	<0.001	Savannah
Man	229	151	65.9 (59.4-72.1)	20.22a	3917	793	20.2 (19.0-21.5)	0.53 (0-6.12)	69.3	97.4	256.9	<0.001	1.664	0.096	1553	265	17.1 (15.2-19.0)	0.05 (0-3.07)	74.1	99.8	7.22	0.007	1.650	0.099	Forest
Alépé	655	419	64.0 (60.2-67.7)	21.32 (14.10-22.08)	5391	2568	47.6 (46.3-49.0)	6.24 (0.23-17.62)	25.5	70.7	62.3	<0.001	2.509	0.012	358	163	45.5 (40.3-50.9)	2.72 (1.69-10.71)	28.8	87.2	0.6	0.44	1.964	0.049	Forest
Soubré	232	145	62.5 (55.9-68.7)	27.66a	529	279	52.7 (48.4-57.1)	7.04 (4.88-9.19)	15.6	74.6	6.2	0.013	1.225	0.221	393	119	30.3 (25.8-35.1)	1.39 (0.34-6.49)	51.6	95	46.4	<0.001	1.342	0.180	Forest
Tengréla	667	396	59.4 (55.5-63.1)	13.56 (11.27-35.01)	1602	30	1.9 (1.3-2.7)	0.02 (0-0.22)	96.9	99.9	1000	<0.001	2.472	0.013	521	2	0.4 (0.1-1.4)	0.005 (0-0.01)	99.4	99.9	NA	0.012b	1.732	0.083	Savannah
Agnibilékro	2219	1305	58.8 (56.7-60.9)	11.34 (3.45-32.03)	1405	164	11.7 (10.0-13.5)	0.11 (0-2.50)	80.2	99.0	793	<0.001	3.550	0.0004	358	16	4.5 (2.6-7.2)	0.35 (0.01-0.96)	92.4	96.9	16	<0.001	2.598	0.009	Forest
Sassandra	344	196	57.0 (51.6-62.3)	13.46 (6.26-14.77)	NA	NA	NA	NA	NA	100	NA	NA	NA	NA	463	99	21.4 (17.7-25.4)	1.31 (0.59-2.62)	62.5	90.3	107.8	<0.001	2.309	0.021	Forest
Danané	235	126	53.6 (47.0-60.1)	6.69a	NA	NA	NA	NA	NA	100	NA	NA	NA	NA	160	94	58.8 (50.7-66.5)	6.7a	0	0	1.02	0.313	1.000	0.317	Forest
Bouaké	1114	572	51.3 (48.4-54.3)	3.12 (0.54-34.12)	208	2	1.0 (0.1-3.4)	0.02 (0-0.03)	98.1	99.4	NA	<0.001b	2.193	0.028	487	8	1.6 (0.7-3.2)	0.06 (0-0.09)	96.8	98.1	NA	0.731b	2.600	0.009	Pre-forest
Daloa	1982	1009	50.9 (48.7-53.1)	15.16 (0.34-45.85)	647	7	1.1 (0.4-2.2)	0 (0-0.09)	97.9	100	510.7	<0.001	2.400	0.016	139	4	2.9 (0.8-7.2)	0.19a	94.3	98.8	NA	0.112b	1.528	0.127	Forest
Odiénné	6372	3097	48.6 (47.4-49.8)	6.12 (0.06-123.3)	6997	292	4.2 (3.7-4.7)	0.06 (0-2.30)	91.4	99.0	3500	<0.001	6.838	<0.001	1707	3	0.2 (0.0-0.5)	0 (0-0.08)	99.6	100	NA	<0.001b	5.640	<0.001	Savannah
Boundiali	1247	579	46.4 (43.6-49.2)	10.99 (0-39.41)	3599	10	0.3 (0.1-0.5)	0 (0-0.05)	99.4	100	1800	<0.001	4.199	<0.001	540	0	0.0 (0.0-0.7)	0a	100	100	NA	0.378b	2.603	0.009	Savannah
Tiassalé	2108	914	43.4 (41.2-45.5)	7.71 (1.39-17.68)	1108	279	25.2 (22.6-27.8)	0.34 (0.13-5.41)	41.9	95.6	102.9	<0.001	2.457	0.014	513	22	4.3 (2.7-6.4)	0.28 (0-0.30)	90.1	96.4	101.2	<0.001	2.842	0.005	Forest
Ferkéssédougou	4878	2098	43.0 (41.6-44.4)	8.22 (0-41.31)	7476	147	2.0 (1.7-2.3)	0.02 (0-0.61)	95.4	99.8	3300	<0.001	5.488	<0.001	3914	107	2.7 (2.3-3.3)	0 (0-1.64)	93.6	100	6.9	0.008	5.201	<0.001	Savannah
Abengourou	4517	1926	42.6 (41.2-44.1)	10.25 (0.02-14.65)	4567	1243	27.2 (25.9-28.5)	0.80 (0.02-8.32)	36.2	92.2	237.8	<0.001	2.803	0.005	754	81	10.7 (8.6-13.2)	0.10 (0-0.81)	74.8	99.0	94	<0.001	2.425	0.015	Forest
Séguéla	2106	861	40.9 (38.8-43.0)	6.10 (0.24-35.57)	3533	103	2.9 (2.4-3.5)	0.02 (0-0.84)	92.9	99.7	1300	<0.001	4.982	<0.001	448	23	5.1 (3.3-7.6)	0.10 (0-0.81)	87.4	98.4	6.4	0.012	2.763	0.006	Pre-forest
Korhogo	3317	1355	40.9 (39.2-42.5)	9.55 (0.01-44.8)	5166	48	0.9 (0.7-1.2)	0 (0-0.4)	97.7	100	2300	<0.001	6.306	<0.001	1425	19	1.3 (0.8-2.1)	0 (0-0.65)	96.7	100	1.81	0.178	3.982	<0.001	Savannah
Dabakala	2969	1146	38.6 (36.8-40.4)	4.61 (0.2-27.74)	2769	44	1.6 (1.2-2.1)	0.02 (0-0.19)	95.9	99.6	1200	<0.001	4.906	<0.001	422	12	2.8 (1.5-4.9)	0.09 (0.03-0.33)	92.6	98.1	3.34	0.067	2.460	0.014	Pre-forest
Dimbokro	2165	715	33.0 (31.0-35.1)	14.28 (0.21-81.48)	1841	230	12.5 (11.0-14.1)	0.33 (0.03-5.43)	62.2	97.7	232.7	<0.001	2.792	0.005	265	7	2.6 (1.1-5.4)	0.07a	92.0	99.5	22.5	<0.001	1.593	0.111	Pre-forest
Bondoukou	3041	958	31.5 (29.9-33.2)	2.93 (0.13-30.21)	4976	191	3.8 (3.3-4.4)	0.04 (0-1.22)	87.8	98.6	1200	<0.001	4.088	<0.001	514	56	10.9 (8.3-13.9)	0.11 (0-3.57)	65.4	96.2	54	<0.001	1.547	0.122	Pre-forest
Zuenoula	2891	897	31.0 (29.3-32.7)	3.41 (0.86-28.05)	3302	180	5.5 (4.7-6.3)	0.06 (0-2.02)	82.4	98.2	701.9	<0.001	4.707	<0.001	163	0	0.0 (0.0-2.2)	0a	100	100	NA	<0.001b	2.193	0.028	Forest
Bouna	1753	534	30.5 (28.3-32.7)	1.00 (0.08-31.69)	1307	15	1.1 (0.6-1.9)	0.02 (0-0.20)	96.2	98	437	<0.001	3.436	<0.001	1859	52	2.8 (2.1-3.7)	0.06 (0-0.26)	90.8	94	10.1	0.001	3.512	<0.001	Pre-forest
Daoukro	1286	388	30.2 (27.7-32.8)	3.14 (0.23-4.64)	1280	86	6.7 (5.4-8.2)	0.28 (0.01-0.63)	77.7	91.1	234.3	<0.001	1.342	0.180	250	28	11.2 (7.6-15.8)	0.57 (0-1.13)	62.9	81.9	6.1	0.014	1.155	0.248	Pre-forest
M'Bahiakro	1243	371	29.8 (27.3-32.5)	2.09 (0.29-9.56)	1570	203	12.9 (11.3-14.7)	0.57 (0.15-0.98)	56.7	72.7	122.3	<0.001	1.278	0.201	NA	NA	NA	NA	NA	100	NA	NA	NA	NA	Pre-forest
Béoumi	248	70	28.2 (22.7-34.3)	13.29 (0.20-26.38)	138	6	4.3 (1.6-9.2)	0.16	84.6	98.8	32	<0.001	1.225	0.221	NA	NA	NA	NA	NA	100	NA	NA	NA	NA	Pre-forest
Bouaflé	1724	466	27.0 (24.9-29.2)	0.62 (0.12-32.92)	680	70	10.3 (8.1-12.8)	0 (0-1.01)	61.9	100	78.8	<0.001	1.350	0.177	719	16	2.2 (1.3-3.6)	0.02 (0-0.15)	91.8	96.8	39.4	<0.001	2.193	0.028	Forest
Ouangolo	290	76	26.2 (21.2-31.7)	2.62 (1.80-3.44)	1181	31	2.6 (1.8-3.7)	0.12 (0-0.29)	90.0	95.4	192	<0.001	1.936	0.053	2188	75	3.4 (2.7-4.3)	0 (0-0.86)	86.9	100	1.62	0.203	2.915	0.004	Savannah
Mankono	1599	358	22.4 (20.4-24.5)	1.47 (0.36-6.85)	1588	111	7.0 (5.8-8.4)	0.14 (0-2.14)	68.8	90.5	150.5	<0.001	2.564	0.010	1142	6	0.5 (0.2-1.1)	0 (0-0.14)	97.7	100	67.7	<0.001	3.300	0.001	Pre-forest
Katiola	1615	215	13.3 (11.7-15.1)	0.27 (0.01-34.02)	2623	65	2.5 (1.9-3.1)	0.04 (0-0.25)	81.4	85.2	190.2	<0.001	2.657	0.008	NA	NA	NA	NA	NA	NA	NA	NA	NA	NA	Pre-forest
Bocanda	472	25	5.3 (3.5-7.7)	0.17 (0.07-0.27)	104	10	9.6 (4.7-17.0	0.3	0	0	2.8	0.095	1.225	0.221	NA	NA	NA	NA	NA	NA	NA	NA	NA	NA	Pre-forest
Yamoussoukro	309	12	3.9 (2.0-6.7)	0.13a	NA	NA	NA	NA	NA	100	NA	NA	NA	NA	138	0	0.0 (0.0-2.6)	0a	100	0	NA	0.022b	1.00	0.317	Pre-forest
Biankouma	NA	NA	NA	NA	206	7	3.4 (1.4-6.9)	0.09 (0.03-0.14)	NA	NA	NA	NA	NA	NA	276	57	20.7 (16.0-25.9)	1.20 (0.31-2.09)	0	0	30.5	<0.001	1.549	0.121	Forest
Issia	NA	NA	NA	NA	208	1	0.5 (0.0-2.6)	0.005 (0-0.01)	NA	NA	NA	NA	NA	NA	710	2	0.3 (0.0-1.0)	0 (0-0.04)	41.4	100	NA	0.658b	0.655	0.513	Forest
Bangolo	NA	NA	NA	NA	584	126	21.6 (18.3-25.1)	0.20 (0.03-6.00)	NA	NA	NA	NA	NA	NA	NA	NA	NA	NA	NA	NA	NA	NA	NA	NA	Forest
Guiglo	NA	NA	NA	NA	640	59	9.2 (7.1-11.7)	NA	NA	NA	NA	NA	NA	NA	NA	NA	NA	NA	NA	NA	NA	NA	NA	NA	Forest
Divo	1041	778	74.7 (72.0-77.4)	27.94 (16.44-44.13)	NA	NA	NA	NA	NA	NA	NA	NA	NA	NA	NA	NA	NA	NA	NA	NA	NA	NA	NA	NA	Forest
Tiébissou	384	81	21.1 (17.1-25.5)	1.17 (0.84-1.50)	NA	NA	NA	NA	NA	NA	NA	NA	NA	NA	NA	NA	NA	NA	NA	NA	NA	NA	NA	NA	Pre-forest
Duékoué	1266	479	37.8 (35.2-40.6)	2.93 (0.31-15.36)	NA	NA	NA	NA	NA	NA	NA	NA	NA	NA	NA	NA	NA	NA	NA	NA	NA	NA	NA	NA	Forest
Bongouanou	431	45	10.4 (7.7-13.7)	1.51 (0.21-2.80)	NA	NA	NA	NA	NA	NA	NA	NA	NA	NA	NA	NA	NA	NA	NA	NA	NA	NA	NA	NA	Pre-forest
11 New additionnal districts
Abidjan	NA	NA	NA	NA	NA	NA	NA	NA	NA	NA	NA	NA	NA	NA	469	0	0.0 (0.0-0.8)	0	NA	NA	NA	NA	NA	NA	Forest
Aboisso	NA	NA	NA	NA	NA	NA	NA	NA	NA	NA	NA	NA	NA	NA	1109	156	14.1 (12.1-16.3)	0.43 (0.01-0.96)	NA	NA	NA	NA	NA	NA	Forest
Dabou	NA	NA	NA	NA	NA	NA	NA	NA	NA	NA	NA	NA	NA	NA	101	7	6.9 (2.8-13.8)	0.13a	NA	NA	NA	NA	NA	NA	Forest
Gagnoa	NA	NA	NA	NA	NA	NA	NA	NA	NA	NA	NA	NA	NA	NA	964	20	2.1 (1.3-3.2)	0 (0-0.19)	NA	NA	NA	NA	NA	NA	Forest
Grand Lahou	NA	NA	NA	NA	NA	NA	NA	NA	NA	NA	NA	NA	NA	NA	154	0	0.0 (0.0-2.4)	0	NA	NA	NA	NA	NA	NA	Forest
Sakassou	NA	NA	NA	NA	NA	NA	NA	NA	NA	NA	NA	NA	NA	NA	321	6	1.9 (0.7-4.0)	0.01 (0-0.03)	NA	NA	NA	NA	NA	NA	Pre-forest
Sikensi	NA	NA	NA	NA	NA	NA	NA	NA	NA	NA	NA	NA	NA	NA	156	8	5.1 (2.2-10.0)	0.09a	NA	NA	NA	NA	NA	NA	Forest
Sinfra	NA	NA	NA	NA	NA	NA	NA	NA	NA	NA	NA	NA	NA	NA	105	0	0.0 (0.0-3.5)	0	NA	NA	NA	NA	NA	NA	Forest
Tabou	NA	NA	NA	NA	NA	NA	NA	NA	NA	NA	NA	NA	NA	NA	815	130	16.0 (13.5-18.6)	0.31 (0.17-4.01)	NA	NA	NA	NA	NA	NA	Forest
Touleupleu	NA	NA	NA	NA	NA	NA	NA	NA	NA	NA	NA	NA	NA	NA	135	13	9.6 (5.2-15.9)	0.45a	NA	NA	NA	NA	NA	NA	Forest
Zouan-Hounien	NA	NA	NA	NA	NA	NA	NA	NA	NA	NA	NA	NA	NA	NA	636	10	1.6 (0.8-2.9)	0.05 (0-0.11)	NA	NA	NA	NA	NA	NA	Forest
a. 1 village per district not allowing range
b. Fischer exact test apply
NA. Not Applicable
Prev. Prevalence
Districts in bold are excluded for analysis
